# Supplementary material for: High-Moisture Extrusion of Mixed Proteins from Soy and Surimi: Effect of Protein Gelling Properties on the Product Quality
Source: Foods. 2022 May 12;11(10):1397. doi: 10.3390/foods11101397 (PMC9141467; doi:10.3390/foods11101397)
Supplement: Supplementary file 1 [file foods-11-01397-s001.zip]

Archive with 1 entries (1 files):
- foods-1706224-supplementary.pdf
